# Supplementary material for: SCN1A Variants as the Underlying Cause of Genetic Epilepsy with Febrile Seizures Plus in Two Multi-Generational Colombian Families
Source: Genes (Basel). 2022 Apr 25;13(5):754. doi: 10.3390/genes13050754 (PMC9140479; doi:10.3390/genes13050754)
Supplement: Supplementary file 1 [file genes-13-00754-s001.zip]

Archive with 4 entries (3 files):
- genes-1651239 Supplementary/
- genes-1651239 Supplementary/Supplementary File S1.pdf
- genes-1651239 Supplementary/Supplementary Table S1 Clinical info of Fam047.xlsx
- genes-1651239 Supplementary/Supplementary Table S2.xlsx
