# Supplementary material for: SCN1A Variants as the Underlying Cause of Genetic Epilepsy with Febrile Seizures Plus in Two Multi-Generational Colombian Families
Source: Genes (Basel). 2022 Apr 25;13(5):754. doi: 10.3390/genes13050754 (PMC9140479; doi:10.3390/genes13050754)
Supplement: Supplementary file 1 [file genes-13-00754-s001.zip › genes-1651239 Supplementary/Supplementary Table S1 Clinical info of Fam047.xlsx]

## Sheet: Sheet1
FAM047
Member	Age at first/second evaluation	FS	FS onset/offset	No. of FS episodes	AFS	AFS onset/ offset	#AFS episodes	Type of Seizure	Syndrome type
V-5	58/-	Yes	4y/5y	2	No			GTS	FS
V-4	60/-	Yes	12m/6y	10	No			GTS	FS
V-14	49/-	Yes	8m/7y	30	No			GTCS	FS+
V-20	42/53	Yes	2y/7y	5	No			GTCS, TS	FS+
V-2	61/-	Yes	8m/16y	20	No			GTS	FS+
V-12	63	Yes	2y/8y	6	No			GTS	FS+
V-10	52/61	Yes	12m/6y	6	No			GTS	FS
V-25	7/-	No			Yes	2y/7y	#	FBTC	AFS
V-26	3/-	Yes	3y/3y	2	No			GTCS	FS
VI-27	-/-	Yes	2y/11y						FS+
VI-12	38/-	Yes	4y/7y	9	No			FBTC	FS+
VI-20	31/-	Yes	12m/7y	24	No			FBTC	FS+
VI-21	30/-	Yes	12m/24y	24	No			FBTC	FS+
VI-16	37/-	Yes	12m/4y	12	No			FBTC	FS
VI-36	21/-	Yes	9m/7y	#	No			GTCS	FS+
VI-33	26/-	Yes	9m/7y	#	No			GTCS	FS+
VI-41	-/19	Yes	2y/8y		No			GTCS	FS+
VI-40	17/25	Yes	1y/7y	24	Yes	16y/22y	#	GTCS	FS+
VI-38	6/-	Yes	2y/7y	8	No			GTCS	FS+
VI-3	33/42	Yes	7y/11y	2	No			MS, GTCS, FIAS	FS+
VI-1	34/43	Yes	10y/16y	3	No			GTCS	FS+
VI-30	17/-	Yes	16m/4y	15	No			GTS	FS
VII-14		Yes	2y/-						FS+
VII-11	3/-	Yes	9m/2y	15	No			GTCS	FS
# innumerable seizures; *ongoing epilepsy; NA= not available; GTCS= generalized tonic-clonic seizure; MS=myoclonic seizure; GAS= generalized absence seizures; FAS= focal aware seizures; MAE=myoclonic atonic epilepsy; ATS=atonic seizures; FS=febrile seizures; AFS=afebrile generalized tonic-clonic seizures; GTS=generalized tonic seizures; FBTC=focal to bilateral tonic-clonic; FIAS=focal impaired aw…
