# Supplementary material for: SCN1A Variants as the Underlying Cause of Genetic Epilepsy with Febrile Seizures Plus in Two Multi-Generational Colombian Families
Source: Genes (Basel). 2022 Apr 25;13(5):754. doi: 10.3390/genes13050754 (PMC9140479; doi:10.3390/genes13050754)
Supplement: Supplementary file 1 [file genes-13-00754-s001.zip › genes-1651239 Supplementary/Supplementary Table S2.xlsx]

## Sheet: Sheet1
Chr	Start	End	Ref	Alt	Func.refGene	Gene.refGene	GeneDetail.refGene	ExonicFunc.refGene	AAChange.refGene	Func.knownGene	Gene.knownGene	GeneDetail.knownGene	ExonicFunc.knownGene	AAChange.knownGene	Func.ensGene	Gene.ensGene	GeneDetail.ensGene	ExonicFunc.ensGene	AAChange.ensGene	wgRna	targetScanS	phastConsElements46way	tfbsConsSites	gwasCatalog	gnomAD_genome_ALL	gnomAD_genome_AFR	gnomAD_genome_AMR	gnomAD_genome_ASJ	gnomAD_genome_EAS	gnomAD_genome_FIN	gnomAD_genome_NFE	gnomAD_genome_OTH	gnomAD_exome_ALL	gnomAD_exome_AFR	gnomAD_exome_AMR	gnomAD_exome_ASJ	gnomAD_exome_EAS	gnomAD_exome_FIN	gnomAD_exome_NFE	gnomAD_exome_OTH	gnomAD_exome_SAS	PopFreqMax	GME_AF	GME_NWA	GME_NEA	GME_AP	GME_Israel	GME_SD	GME_TP
Family 047
2	166872137	166872137	G	C	exonic	SCN1A	.	nonsynonymous SNV	SCN1A:NM_001165963:exon17:c.C3530G:p.P1177R,SCN1A:NM_001165964:exon17:c.C3446G:p.P1149R,SCN1A:NM_006920:exon17:c.C3497G:p.P1166R,SCN1A:NM_001202435:exon19:c.C3530G:p.P1177R	exonic	SCN1A	.	nonsynonymous SNV	SCN1A:uc010fpk.3:exon17:c.C3446G:p.P1149R,SCN1A:uc021vsb.1:exon17:c.C3497G:p.P1166R,SCN1A:uc002udo.4:exon19:c.C3530G:p.P1177R	exonic	ENSG00000144285	.	nonsynonymous SNV	ENSG00000144285:ENST00000303395:exon17:c.C3530G:p.P1177R,ENSG00000144285:ENST00000375405:exon17:c.C3497G:p.P1166R,ENSG00000144285:ENST00000409050:exon17:c.C3446G:p.P1149R,ENSG00000144285:ENST00000423058:exon17:c.C3530G:p.P1177R	.	.	Score=559;Name=lod=249	.	.	.	.	.	.	.	.	.	.	0	0	0	0	0	0	0	0	0	0	.	.	.	.	.	.	.
3	195594281	195594281	C	A	exonic	TNK2	.	nonsynonymous SNV	TNK2:NM_001308046:exon12:c.G2939T:p.C980F,TNK2:NM_005781:exon12:c.G2843T:p.C948F,TNK2:NM_001010938:exon13:c.G3077T:p.C1026F	exonic	TNK2	.	nonsynonymous SNV	TNK2:uc003fvq.1:exon1:c.G1064T:p.C355F,TNK2:uc003fvr.1:exon4:c.G1418T:p.C473F,TNK2:uc003fvs.1:exon12:c.G2939T:p.C980F,TNK2:uc003fvu.1:exon12:c.G2843T:p.C948F,TNK2:uc003fvt.1:exon13:c.G3077T:p.C1026F	exonic	ENSG00000061938	.	nonsynonymous SNV	ENSG00000061938:ENST00000416152:exon4:c.G1544T:p.C515F,ENSG00000061938:ENST00000333602:exon12:c.G2843T:p.C948F,ENSG00000061938:ENST00000392400:exon12:c.G2843T:p.C948F,ENSG00000061938:ENST00000428187:exon12:c.G2939T:p.C980F,ENSG00000061938:ENST00000381916:exon13:c.G3077T:p.C1026F	.	.	Score=399;Name=lod=56	Score=922;Name=V$NFKAPPAB_01	.	.	.	.	.	.	.	.	.	.	.	.	.	.	.	.	.	.	.	.	.	.	.	.	.	.
4	81123983	81123983	G	A	exonic	PRDM8	.	nonsynonymous SNV	PRDM8:NM_001099403:exon4:c.G1367A:p.R456K,PRDM8:NM_020226:exon10:c.G1367A:p.R456K	exonic	PRDM8	.	nonsynonymous SNV	PRDM8:uc003hmc.4:exon4:c.G1367A:p.R456K,PRDM8:uc010ijo.3:exon8:c.G1367A:p.R456K,PRDM8:uc003hmb.4:exon10:c.G1367A:p.R456K	exonic	ENSG00000152784	.	nonsynonymous SNV	ENSG00000152784:ENST00000415738:exon4:c.G1367A:p.R456K,ENSG00000152784:ENST00000504452:exon8:c.G1367A:p.R456K,ENSG00000152784:ENST00000339711:exon10:c.G1367A:p.R456K	.	.	Score=455;Name=lod=94	Score=792;Name=V$PAX5_02	.	6.757e-05	0	0.0014	0	0	0	6.794e-05	0	.	.	.	.	.	.	.	.	.	.	.	.	.	.	.	.	.
19	13318377	13318382	CCGCTG	-	exonic	CACNA1A*	.	nonframeshift deletion	CACNA1A:NM_001127222:exon47:c.7266_7271del:p.2422_2424del	exonic	CACNA1A	.	nonframeshift deletion	CACNA1A:uc002mwv.3:exon19:c.2781_2786del:p.927_929del,CACNA1A:uc002mwx.3:exon23:c.3348_3353del:p.1116_1118del,CACNA1A:uc010dzc.2:exon38:c.5844_5849del:p.1948_1950del,CACNA1A:uc002mwy.3:exon47:c.7266_7271del:p.2422_2424del,CACNA1A:uc010xne.2:exon47:c.7275_7280del:p.2425_2427del	exonic	ENSG00000141837	.	nonframeshift deletion	ENSG00000141837:ENST00000587525:exon19:c.2691_2696del:p.897_899del,ENSG00000141837:ENST00000585802:exon23:c.3288_3293del:p.1096_1098del,ENSG00000141837:ENST00000360228:exon47:c.7266_7271del:p.2422_2424del	.	.	.	.	.	0.0003	0.0001	0.0027	0	0	0	0.0003	0	0.0006	0	0.0026	0	0	0.0001	0.0002	0.0017	0	0	.	.	.	.	.	.	.
19	41518223	41518223	G	A	exonic	CYP2B6*	.	nonsynonymous SNV	CYP2B6:NM_000767:exon7:c.G985A:p.E329K	exonic	CYP2B6	.	nonsynonymous SNV	CYP2B6:uc010xvu.1:exon3:c.G385A:p.E129K,CYP2B6:uc002opr.1:exon7:c.G985A:p.E329K	exonic	ENSG00000197408	.	nonsynonymous SNV	ENSG00000197408:ENST00000330446:exon3:c.G385A:p.E129K,ENSG00000197408:ENST00000593831:exon3:c.G277A:p.E93K,ENSG00000197408:ENST00000324071:exon7:c.G985A:p.E329K	.	.	Score=426;Name=lod=72	Score=926;Name=V$AREB6_02	.	3.232e-05	0	0	0	0	0	6.669e-05	0	4.064e-05	0	2.979e-05	0	0	0	8.066e-05	0	0	0.0001	0.001007	0.005051	0	0	0	0	0
8	1900903	1900903	G	A	exonic	ARHGEF10*	.	nonsynonymous SNV	ARHGEF10:NM_001308152:exon27:c.G3316A:p.V1106I,ARHGEF10:NM_014629:exon28:c.G3430A:p.V1144I,ARHGEF10:NM_001308153:exon29:c.G3502A:p.V1168I	exonic	ARHGEF10	.	nonsynonymous SNV	ARHGEF10:uc010lre.3:exon18:c.G2383A:p.V795I,ARHGEF10:uc003wps.3:exon27:c.G3316A:p.V1106I,ARHGEF10:uc003wpr.3:exon28:c.G3430A:p.V1144I	exonic	ENSG00000104728	.	nonsynonymous SNV	ENSG00000104728:ENST00000522435:exon18:c.G2362A:p.V788I,ENSG00000104728:ENST00000262112:exon27:c.G3418A:p.V1140I,ENSG00000104728:ENST00000520359:exon27:c.G3316A:p.V1106I,ENSG00000104728:ENST00000349830:exon28:c.G3430A:p.V1144I,ENSG00000104728:ENST00000398564:exon28:c.G3505A:p.V1169I,ENSG00000104728:ENST00000518288:exon29:c.G3502A:p.V1168I	.	.	Score=524;Name=lod=180	.	.	6.457e-05	0	0	0	0.0006	0	6.661e-05	0	6.922e-05	6.569e-05	8.935e-05	0	0.0002	0	5.393e-05	0	9.746e-05	0.0001	.	.	.	.	.	.	.
16	16284116	16284116	C	T	exonic	ABCC6**	.	nonsynonymous SNV	ABCC6:NM_001171:exon12:c.G1540A:p.V514I	exonic	ABCC6	.	nonsynonymous SNV	ABCC6:uc002den.4:exon12:c.G1540A:p.V514I,ABCC6:uc010uzz.1:exon12:c.G1576A:p.V526I	exonic	ENSG00000091262	.	nonsynonymous SNV	ENSG00000091262:ENST00000205557:exon12:c.G1540A:p.V514I,ENSG00000091262:ENST00000456970:exon12:c.G1540A:p.V514I	.	.	Score=265;Name=lod=16	.	.	0.0003	0.0001	0.0024	0.0066	0	0	0.0003	0	0.0011	0.0003	0.0015	0.0029	0	0	0.0006	0.0026	0.0031	0.0032	0.00856	0.010101	0.01087	0.023392	0	0	0.003049
Family 167
2	166908468	166908468	T	C	exonic	SCN1A	.	nonsynonymous SNV	SCN1A:NM_001353948:exon7:c.A725G:p.Q242R,SCN1A:NM_001353949:exon7:c.A725G:p.Q242R,SCN1A:NM_001353951:exon7:c.A725G:p.Q242R,SCN1A:NM_001353955:exon7:c.A725G:p.Q242R,SCN1A:NM_001353957:exon7:c.A725G:p.Q242R,SCN1A:NM_001165964:exon8:c.A725G:p.Q242R,SCN1A:NM_001202435:exon8:c.A725G:p.Q242R,SCN1A:NM_001353950:exon8:c.A725G:p.Q242R,SCN1A:NM_001353952:exon8:c.A725G:p.Q242R,SCN1A:NM_001353954:exon8:c.A72…	exonic	SCN1A	.	nonsynonymous SNV	SCN1A:uc010fpk.3:exon6:c.A725G:p.Q242R,SCN1A:uc021vsb.1:exon6:c.A725G:p.Q242R,SCN1A:uc002udo.4:exon8:c.A725G:p.Q242R	exonic	ENSG00000144285	.	nonsynonymous SNV	ENSG00000144285:ENST00000303395:exon6:c.A725G:p.Q242R,ENSG00000144285:ENST00000375405:exon6:c.A725G:p.Q242R,ENSG00000144285:ENST00000409050:exon6:c.A725G:p.Q242R,ENSG00000144285:ENST00000423058:exon6:c.A725G:p.Q242R	.	.	Score=565;Name=lod=264	.	.	.	.	.	.	.	.	.	.	.	.	.	.	.	.	.	.	.	.	.	.	.	.	.	.	.
8	27327357	27327357	C	T	exonic	CHRNA2*	.	nonsynonymous SNV	CHRNA2:NM_000742:exon3:c.G215A:p.R72H,CHRNA2:NM_001282455:exon3:c.G215A:p.R72H	exonic	CHRNA2	.	nonsynonymous SNV	CHRNA2:uc010lur.3:exon3:c.G215A:p.R72H,CHRNA2:uc011lal.2:exon3:c.G215A:p.R72H	exonic	ENSG00000120903	.	nonsynonymous SNV	ENSG00000120903:ENST00000520933:exon2:c.G215A:p.R72H,ENSG00000120903:ENST00000240132:exon3:c.G215A:p.R72H,ENSG00000120903:ENST00000407991:exon3:c.G215A:p.R72H,ENSG00000120903:ENST00000523695:exon3:c.G215A:p.R72H,ENSG00000120903:ENST00000524096:exon3:c.G215A:p.R72H,ENSG00000120903:ENST00000518712:exon4:c.G215A:p.R72H	.	.	Score=445;Name=lod=86	.	.	6.373e-05	0.0001	0	0	0.0006	0	0	0	2.784e-05	6.154e-05	0	0	0	0	5.276e-05	0	0	0	.	.	.	.	.	.	.
X	76939536	76939536	C	G	exonic	ATRX*	.	nonsynonymous SNV	ATRX:NM_138270:exon8:c.G1098C:p.K366N,ATRX:NM_000489:exon9:c.G1212C:p.K404N	exonic	ATRX	.	nonsynonymous SNV	ATRX:uc004ecq.4:exon8:c.G1098C:p.K366N,ATRX:uc004ecr.2:exon8:c.G1095C:p.K365N,ATRX:uc010nly.1:exon8:c.G1047C:p.K349N,ATRX:uc004ecp.4:exon9:c.G1212C:p.K404N,ATRX:uc010nlx.1:exon9:c.G1212C:p.K404N,ATRX:uc004eco.4:exon10:c.G567C:p.K189N	exonic	ENSG00000085224	.	nonsynonymous SNV	ENSG00000085224:ENST00000395603:exon8:c.G1098C:p.K366N,ENSG00000085224:ENST00000373344:exon9:c.G1212C:p.K404N	.	.	Score=568;Name=lod=272	Score=791;Name=V$COMP1_01	.	.	.	.	.	.	.	.	.	.	.	.	.	.	.	.	.	.	.	.	.	.	.	.	.	.
Variant segregates for the phenotype in family based on Sanger sequencing
Heterozygous variant present only in affected member VI:2, does not segregate for the phenotype after Sanger sequencing additional family members.
Homozygous variant present only in affected member VI:40, does not segregate for the phenotype after Sanger sequencing in additional family members.
*Does not segregate in the family for the phenotype based on Sanger sequencing all available family members
**Variant present in two affected members of the family (heteroygous in VI:2 and homozygous in VI:41), does not segregate for the phenotype after Sanger sequencing additional family members.
Table 2. Variant segregates for the phenotype in family based on Sanger sequencing.
[truncated: 85 more columns]
